# Supplementary material for: Helicase-Like Transcription Factor (Hltf) Regulates G2/M Transition, Wt1/Gata4/Hif-1a Cardiac Transcription Networks, and Collagen Biogenesis
Source: PLoS One. 2013 Nov 20;8(11):e80461. doi: 10.1371/journal.pone.0080461 (PMC3835564; doi:10.1371/journal.pone.0080461)
Supplement: Table S1 — DNAnexus alternative splicing analyses quantified the usage of each exon by mapping read counts to the splicesome. Mapping coordinates from the splicesome were converted to mapping coordinates to the genome. Mappings of the same read to the same genomic location were combined, and their posterior probabilities summed. Exon quantification was performed to show the relative expression of all known Hltf exons in heart. (XLSX) [file pone.0080461.s002.xlsx]

## Sheet: Sheet1
Table S1: Alternative splicing analyses quantified the usage of each exon.
Exon #	Control 1	Control 2	Control 3	Average
Exon 1	3.04	23.9909	13	13.3436
Exon 2	9.04	33.1729	14	18.7376
Exon 3	8	21.9724	17.9976	15.99
Exon 4	11.3709	15.8291	20.9842	16.0614
Exon 5	10.04	11.0197	11	10.6866
Exon 6	10	5.91977	14.9986	10.3061
Exon 7	10	17	19.9976	15.6659
Exon 8	2.04	17.7752	5.16632	8.32717
Exon 9	2.04	14	3	6.34667
Exon 10	2	18	7	9
Exon 11	1.04	12	8.16632	7.06877
Exon 12			3.16632	3.16632
Exon 13	2.04	7	5.16632	4.73544
Exon 14	5.04	13	12.9987	10.3462
Exon 15	8.37086	12.8292	19.9974	13.7325
Exon 16	12.0379	20.9931	21.9984	18.3431
Exon 17	7.0367	29.9962	8.99511	15.3427
Exon 18	11.0367	22.9944	10.1635	14.7315
Exon 19	15.3676	11.3036	12.8842	13.1851
Exon 20	17.987	23.9509	32.9986	24.9788
Exon 21	5.03443	11.0121	23.1649	13.0705
Exon B	6.90048	30.4251	35.9462	24.4239
Exon 22	5.04	7.49412	5.9979	6.17734
Exon 23	5.04	19	13	12.3467
Exon 24	4.04	12.6637	8.03571	8.24647
Exon 25	69	97.9882	85	83.9961
