# Supplementary material for: Helicase-Like Transcription Factor (Hltf) Regulates G2/M Transition, Wt1/Gata4/Hif-1a Cardiac Transcription Networks, and Collagen Biogenesis
Source: PLoS One. 2013 Nov 20;8(11):e80461. doi: 10.1371/journal.pone.0080461 (PMC3835564; doi:10.1371/journal.pone.0080461)
Supplement: Table S2 — DNAnexus alternative splicing analyses quantified the usage for each possible splice junction in control RNA-seq samples. This resulted in the comparison of different known splice products in addition to the identification of new splice products shown here as Hltf exon-skip events in heart. (XLSX) [file pone.0080461.s003.xlsx]

## Sheet: Sheet1
Table S2: DNAnexus alternative splicing analyses quantified the usage for each possible splice junction.
Junction	Exons skipped	Control 1	Control 2	Control 3
2 – 8	3 – 7	-	1.99798	-
3 – 18	4 – 17	-	0.972443	-
3 –19	4 –18	-	0.978269	-
7 – 10	8&9	1	-	-
16-19	17&18	-	-	1.99999
16-20	17-19	-	-	1
