# Supplementary material for: Helicase-Like Transcription Factor (Hltf) Regulates G2/M Transition, Wt1/Gata4/Hif-1a Cardiac Transcription Networks, and Collagen Biogenesis
Source: PLoS One. 2013 Nov 20;8(11):e80461. doi: 10.1371/journal.pone.0080461 (PMC3835564; doi:10.1371/journal.pone.0080461)
Supplement: Table S3 — RPKM values were used to identify differentially expressed genes. Genes whose expression was decreased in Hltf null mouse heart compared with controls are identified here. (XLSX) [file pone.0080461.s004.xlsx]

## Sheet: Sheet1
Table S3: Genes whose expression was decreased in Hltf null mouse heart compared with controls.
Gene Name	Fold Change	P value
Atad4	↓	0.03775
Casp1	↓	9.63e-33
Cdk3	↓	0.03775
Cpne7	↓	9.63e-33
Ctnna2	↓	9.63e-33
Cts8	↓	9.63e-33
Dleu7	↓	9.63e-33
Gm7035	↓	0.03775
Gpr111	↓	9.63e-33
Gpr44	↓	9.63e-33
Hdx	↓	0.03775
Ica1l	↓	9.63e-33
Il2rb	↓	9.63e-33
Iqcg	↓	9.63e-33
Itgae	↓	9.63e-33
Itih2	↓	9.63e-33
Krt15	↓	9.63e-33
Nefl	↓	9.63e-33
Olfr121	↓	9.63e-33
Olfr832	↓	9.63e-33
Pnma1	↓	9.63e-33
Poln	↓	9.63e-33
Ppapdc1a	↓	9.63e-33
Ppp4r4	↓	9.63e-33
Prtg	↓	9.63e-33
Ptger2	↓	9.63e-33
Reps2	↓	9.63e-33
Scg5	↓	9.63e-33
Sox10	↓	0.03775
Spaca1	↓	9.63e-33
Stox1	↓	0.03775
Tagap	↓	9.63e-33
Tdgf1	↓	9.63e-33
Tmprss6	↓	9.63e-33
Tnk1	↓	9.63e-33
Trcg1	↓	9.63e-33
Uchl4	↓	0.03775
Gipc2	13	0.032672
Bdkrb2	8	0.007763
Calml4	6	0.03775
Fancb	6	0.003602
Ppp1r3c	5.68	0.022024
Hist1h4k	5.61	0.036496
Hltf	5.6	0.03029
Trim45	5.33	0.039012
Hist1h2bh	5.26	0.037219
C8g	5	0.047421
Elfn1	5	0.047421
Elmod1	5	0.047421
Gpr37	5	0.047421
I830012O16Rik	5	0.047421
Ly6i	5	0.047421
Mnda	5	0.047421
Morn3	5	0.047421
Necab3	5	0.047421
Nup62cl	5	0.047421
Rgs1	5	0.047421
Sh2b2	5	0.038561
Slc24a5	5	0.047421
Hist1h4f	4.77	0.023261
Fam111a	4.69	0.011232
Oasl1	4.67	0.032199
Clec1b	4.5	0.046944
Coch	4.5	0.035653
Esco2	4.48	0.005701
Hist1h2bk	4.46	0.009629
Hist1h2bm	4.44	0.031897
Pbk	4.42	0.009826
Thap2	4.4	0.005058
Cenpk	4.33	0.019887
Shcbp1	4.33	0.033214
Lrtm1	4.31	0.025149
Mlf1ip	4.25	0.027122
Hist1h1a	4.22	0.024683
Ccne2	4.2	0.003213
Hand1	4.2	0.035394
Pgap1	4.2	0.024817
Rad54l	4.17	0.001888
Hist2h2bb	4.16	0.039014
Fkbp1b	4.14	0.040594
Polh	4.13	0.018809
Ap3m2	4	0.032672
Cenpl	4	0.019413
Crispld1	4	0.013236
Galnt12	4	0.013236
Gpr137c	4	0.01962
Rad51c	4	0.011775
Spata18	4	0.013236
Zbtb3	4	0.021312
Fam110b	3.94	0.036877
Cenpi	3.89	0.009668
Elmo1	3.89	0.035451
Ankrd34a	3.88	0.044822
Hist1h2bl	3.87	0.022183
Melk	3.86	0.03883
Fv1	3.85	0.014544
Troap	3.85	0.043455
Fignl1	3.84	0.000178
Aurkb	3.83	0.044859
Mthfd2	3.83	0.029823
Trim34	3.83	0.035528
Fanca	3.82	0.00265
Wdr25	3.8	0.040061
Hist2h2ac	3.76	0.049412
Kif11	3.76	0.018294
Gen1	3.75	0.047053
Wdhd1	3.75	0.009964
Ncapg2	3.74	0.00507
Angptl6	3.67	0.024817
Dcaf17	3.67	0.016405
Gsg2	3.67	0.041139
BC055324	3.63	0.004952
Kif20b	3.63	0.044838
Aurka	3.62	0.036676
Cep55	3.62	0.015583
Spc25	3.62	0.001928
Cda	3.6	0.03838
Exo1	3.6	0.006051
Gimap5	3.6	0.025708
Grhl3	3.6	0.008388
Ocel1	3.6	0.045472
Pla2g5	3.6	0.006051
Kntc1	3.59	0.004634
Nuf2	3.59	0.010497
Cks2	3.58	0.006835
Hddc3	3.57	0.028596
Pask	3.57	0.033205
Pcgf6	3.57	0.008581
Pcna	3.57	0.014082
Hist1h1b	3.56	0.011102
Mis12	3.56	0.042876
Hist1h2bp	3.54	0.029375
Hist1h3f	3.54	0.039551
Nmral1	3.53	0.014877
Gtf2e1	3.52	0.009887
Sc4mol	3.52	0.004146
Acss3	3.5	0.003187
Aif1	3.5	0.02411
Ccdc18	3.5	0.02411
Ccdc99	3.5	0.002908
Dhfr	3.5	0.0188
Efcab7	3.5	0.02411
Eme1	3.5	0.049414
Fbxo47	3.5	0.02411
Gm6534	3.5	0.02411
Ifi44	3.5	0.049372
Jsrp1	3.5	0.043162
Nxph4	3.5	0.02411
Pgbd1	3.5	0.02411
Sunc1	3.5	0.02411
Top2a	3.5	0.005733
Fbxo5	3.46	0.027806
Cdc45l	3.43	0.005724
Gch1	3.43	0.013601
Il23a	3.43	0.031069
Slc35a2	3.43	0.03414
Btg2	3.42	0.003884
Clspn	3.41	0.016127
Hist1h3c	3.41	0.039288
Trim47	3.41	0.042375
Harbi1	3.4	0.023377
Hist1h2be	3.4	0.041915
Fam176a	3.38	0.009319
Ncapg	3.38	0.006546
Prc1	3.38	0.008911
Sqle	3.37	0.019213
Pdss2	3.35	0.049788
Tmem205	3.34	0.031668
Akr1c19	3.33	0.019804
Dars2	3.33	0.012953
Has3	3.33	0.019804
Herc5	3.33	0.019804
Nusap1	3.33	0.012782
Smc2	3.33	0.009435
Suv39h2	3.33	0.019804
Tbc1d30	3.33	0.035653
Timeless	3.33	0.009673
Hist1h2ae	3.32	0.039368
Hemk1	3.3	0.004755
Mcf2l	3.3	0.043046
Banp	3.29	0.016551
Gipr	3.29	0.030397
Gm572	3.29	0.045501
Hist1h2bb	3.29	0.02433
Psrc1	3.29	0.008468
Ube2t	3.29	0.033207
Espl1	3.28	0.041748
Hist1h3b	3.28	0.027965
Stk17b	3.28	0.04438
Tsen15	3.28	0.046931
Pfkl	3.27	0.026736
Wdr76	3.27	0.000799
Casc5	3.26	0.015444
Bbs10	3.25	0.028596
Pus7l	3.25	0.003126
Slc39a14	3.25	0.024587
Zswim3	3.25	0.028596
Tspyl4	3.24	0.048275
Tuba1b	3.24	0.038929
Hist1h4i	3.23	0.015746
Brca1	3.22	0.030975
Cdc7	3.22	0.013949
Gale	3.22	0.030997
Ankrd45	3.2	0.039872
Yy2	3.2	0.016856
Apip	3.19	0.033704
Fen1	3.19	0.028148
Hist1h2bj	3.19	0.044577
Rfc2	3.19	0.044498
Tm6sf1	3.19	0.026554
Hist1h4a	3.17	0.013721
Insig1	3.17	0.027551
Slc27a3	3.17	0.03209
Ccne1	3.16	0.035478
Cyp51	3.16	0.032105
Ncaph	3.16	0.026855
Pgam1	3.16	0.003918
Hist1h2ah	3.15	0.03357
Ier3	3.14	0.00577
Pop1	3.14	0.044741
Trim32	3.14	0.032943
Hdac8	3.13	0.034379
Hist2h2ab	3.13	0.016609
Hjurp	3.13	0.036633
Rdm1	3.13	0.017968
Mad2l1	3.11	0.029457
Pms1	3.11	0.034932
Prrx2	3.11	0.041609
Zfp788	3.11	0.019459
Pold1	3.1	0.011989
Pycr2	3.1	0.045097
Rrm2	3.1	0.012861
Zfml	3.1	0.059568
Zfp839	3.09	0.0364
Aacs	3.08	0.012201
Chtf18	3.08	0.024149
Depdc1a	3.08	0.02983
Mipep	3.08	0.047221
Ndc80	3.08	0.024332
Pmvk	3.08	0.041471
Anln	3.07	0.011195
Acyp1	3.06	0.020091
Camk1g	3.06	0.027782
Kif15	3.06	0.036869
Pla1a	3.06	0.022743
Pole	3.06	0.032816
Zwilch	3.06	0.004787
Bnip3	3.05	0.006607
Ggh	3.05	0.044798
Coq4	3.04	0.049121
Gnptg	3.04	0.045876
Hist1h3g	3.04	0.031084
Nts	3.04	0.003663
Atp5e	3.03	0.049746
Fdft1	3.03	0.049771
Mcm5	3.03	0.030334
Nagk	3.03	0.029905
Hist1h2ag	3.01	0.02723
Apaf1	3	0.022289
Art1	3	0.013172
Cenpp	3	0.026303
Ercc6l	3	0.0132
Haus5	3	0.027976
Hmgxb4	3	0.026769
Irf5	3	0.036641
Itga2	3	0.00805
Maob	3	0.016784
Mdfic	3	0.049572
Mvk	3	0.006483
Nuak2	3	0.036641
Oasl2	3	0.028887
Pctp	3	0.02229
Phlda1	3	0.013768
Skp2	3	0.009133
Tmem67	3	0.036641
Trpc2	3	0.00805
Zbtb40	3	0.015433
Hist2h4	2.98	0.018884
Kdm5c	2.98	0.039366
Kif23	2.98	0.030372
C330027C09Rik	2.97	0.009755
Pgk1	2.96	0.048734
Spopl	2.96	0.021392
Eepd1	2.95	0.044234
L2hgdh	2.95	0.023538
Mras	2.95	0.022835
Psph	2.95	0.046234
Tmeff1	2.95	0.004509
Atad2	2.94	0.003316
Fam78a	2.94	0.011516
Gmcl1	2.94	0.017003
Nudt5	2.94	0.012136
Nup85	2.94	0.016441
Rpa1	2.94	0.048464
Dcps	2.93	0.047736
Hey1	2.93	0.035798
Hist1h2ac	2.93	0.035672
Rrm1	2.93	0.006931
Arfgap3	2.92	0.037542
B630005N14Rik	2.92	0.022703
Gem	2.92	0.031256
Hist1h1d	2.92	0.015167
Nup35	2.92	0.038403
Rassf2	2.92	0.034465
Znhit1	2.92	0.026929
Birc5	2.91	0.021377
D3Ertd751e	2.91	0.011482
Nxt2	2.91	0.044283
Ppp1r3b	2.91	0.044337
Xrcc4	2.91	0.001689
Zdhhc2	2.91	0.034936
Aaas	2.9	0.032736
D2hgdh	2.9	0.047286
Ifi27l1	2.9	0.014555
Iqgap3	2.9	0.043517
Slbp	2.9	0.039629
Apitd1	2.89	0.035528
BC046404	2.89	0.045969
Fdps	2.89	0.023788
Hist1h3h	2.89	0.046291
Rnf219	2.89	0.045128
Trappc2l	2.89	0.029675
Arl4c	2.88	0.049195
Dpt	2.88	0.040511
Plau	2.88	0.012541
Rap1gap	2.88	0.032447
Wdr90	2.88	0.019413
Samd9l	2.87	0.010265
Stard3nl	2.87	0.040578
Tceal7	2.87	0.010052
Tcf19	2.87	0.023583
Ap1s2	2.86	0.020533
Mcm7	2.86	0.041421
Mmgt2	2.86	0.027122
Rttn	2.86	0.000778
Sass6	2.86	0.027122
Sod3	2.86	0.019779
Stxbp4	2.86	0.019779
Uhrf2	2.86	0.020046
Xrcc6bp1	2.86	0.027122
Derl2	2.85	0.041892
Gpsm2	2.85	0.037329
Ifi27l2a	2.85	0.03612
Kif4	2.85	0.036914
Odf2l	2.85	0.041205
Oxct1	2.85	0.041636
Sfrs7	2.85	0.021553
Aifm1	2.84	0.034127
BC031181	2.84	0.022011
Chaf1a	2.84	0.02731
Nde1	2.84	0.049896
Ppp1r11	2.84	0.043272
U2af1l4	2.84	0.04807
BC030867	2.83	0.032199
Bphl	2.83	0.021419
Bub1b	2.83	0.022203
Fut10	2.83	0.049612
Kcnq5	2.83	0.032199
Lgals2	2.83	0.032199
Mvd	2.83	0.042313
Aldh1b1	2.82	0.039165
Aqp4	2.82	0.038368
Cep152	2.82	0.017214
Cetn3	2.82	0.02746
Chst11	2.82	0.020296
D19Ertd386e	2.82	0.042544
Epm2a	2.82	0.043448
Snx25	2.82	0.025925
Aspm	2.81	0.019138
Cetn2	2.81	0.036088
Commd1	2.81	0.047278
Neil3	2.81	0.014715
Pafah1b3	2.81	0.042709
Camk1	2.8	0.029541
Chst12	2.8	0.033205
Depdc7	2.8	0.028596
Nasp	2.8	0.024135
Pgf	2.8	0.028596
Pygl	2.8	0.038186
Sparcl1	2.8	0.038329
Stam	2.8	0.041911
Stat1	2.8	0.033118
Bdp1	2.79	0.036066
Hspa2	2.79	0.021453
Rpp30	2.79	0.044838
Sfrs12ip1	2.79	0.024605
Sfrs9	2.79	0.036347
Snapc1	2.79	0.000688
Arid3b	2.78	0.030276
Azin1	2.78	0.028523
Galnt7	2.78	0.030276
Rbl1	2.78	0.023774
Spag5	2.78	0.028691
Wdr35	2.78	0.012009
Mtm1	2.77	0.045013
Ppm1k	2.77	0.041669
Aldh4a1	2.76	0.037483
Ethe1	2.76	0.011774
Rabl4	2.76	0.045691
Tmpo	2.76	0.045812
B3galnt1	2.75	0.039568
Fam81a	2.75	0.034875
Hist1h4c	2.75	0.033372
Lin54	2.75	0.044941
Prdx1	2.75	0.042604
Prss12	2.75	0.007763
Reep2	2.75	0.039568
Sall2	2.75	0.031903
Slc30a7	2.75	0.043237
Syce2	2.75	0.039568
Tceb1	2.75	0.039671
Tmtc4	2.75	0.016056
Ush1c	2.75	0.015658
Vwa1	2.75	0.015257
Dsn1	2.74	0.032175
Gimap4	2.74	0.019068
Grk5	2.74	0.042065
Pfdn4	2.74	0.045248
Ube2c	2.74	0.035937
Cdkn2d	2.73	0.013856
Diap3	2.73	0.014648
E2f3	2.73	0.038672
Fanci	2.73	0.006133
Oit3	2.73	0.033667
Pdxk	2.73	0.00215
Spast	2.73	0.018845
Tfdp1	2.73	0.003647
Ube1l	2.73	0.003554
Gpbp1	2.72	0.035758
Mlx	2.72	0.027584
Mphosph8	2.72	0.025691
Zmynd8	2.72	0.03018
Chrnb1	2.71	0.013322
Cops3	2.71	0.01815
Endod1	2.71	0.038048
Gins3	2.71	0.025303
Gm561	2.71	0.039976
Ndrg1	2.71	0.004047
Pnp1	2.71	0.045318
Ppid	2.71	0.025907
Arrb2	2.7	0.025589
Ccdc44	2.7	0.038016
Cenpf	2.7	0.031321
Hist1h3d	2.7	0.021486
Kif20a	2.7	0.035779
Mcm10	2.7	0.02096
Rb1	2.7	0.04331
Sgol2	2.7	0.045202
Sirt5	2.7	0.027915
Ccrl2	2.69	0.04563
Cenpe	2.69	0.044142
Erp29	2.69	0.045
Foxm1	2.69	0.041652
Fstl4	2.69	0.04563
Sgk3	2.69	0.014084
Zfp187	2.69	0.043641
Cdc23	2.68	0.047002
Ddc	2.68	0.046571
Dnajb4	2.68	0.030762
Foxk2	2.68	0.022875
Solh	2.68	0.04718
Tmem141	2.68	0.030785
Atic	2.67	0.043242
BC057022	2.67	0.020169
Cdh24	2.67	0.041915
Ddx11	2.67	0.03775
Diras2	2.67	0.03775
Dnmt1	2.67	0.024791
Fancd2	2.67	0.007681
Il27ra	2.67	0.020169
Mcm2	2.67	0.041576
Mrgprf	2.67	0.03775
Mybpc2	2.67	0.049342
Neb	2.67	0.03775
Nfkbil2	2.67	0.019887
Ngf	2.67	0.003602
Nrm	2.67	0.026351
Nudcd1	2.67	0.003518
Pfkp	2.67	0.037917
Polk	2.67	0.013072
Pycard	2.67	0.041638
Rangap1	2.67	0.04749
Rps6ka6	2.67	0.03775
Serpini1	2.67	0.020169
Suox	2.67	0.024091
Ttf2	2.67	0.026801
Wrap53	2.67	0.044933
2013-09-10	2.66	0.042603
Apold1	2.66	0.044027
Dapk3	2.66	0.047092
Ncapd2	2.66	0.030183
Smad7	2.66	0.02726
Smc4	2.66	0.030607
Acy1	2.65	0.049922
Dlgap5	2.65	0.041324
Gpr157	2.65	0.001764
Pgm2	2.65	0.048981
Pola1	2.65	0.025853
Sae1	2.65	0.035805
Slfn9	2.65	0.00623
Ankrd23	2.64	0.004034
Ccdc43	2.64	0.046648
Ect2	2.64	0.010735
F730047E07Rik	2.64	0.024229
Hells	2.64	0.02565
Hist1h2bf	2.64	0.032732
Hrsp12	2.64	0.02565
Mospd2	2.64	0.028596
Mtf1	2.64	0.03922
Nsun4	2.64	0.047366
Prkch	2.64	0.024664
Psmd10	2.64	0.031804
Spc24	2.64	0.045588
Zfp553	2.64	0.04105
Cks1b	2.63	0.037802
Cryzl1	2.63	0.028479
Echdc1	2.63	0.03209
G3bp1	2.63	0.030653
Hps1	2.63	0.028582
Kcne4	2.63	0.008388
Mki67	2.63	0.031271
Mkks	2.63	0.04773
Psmg2	2.63	0.040212
Smchd1	2.63	0.00276
Acer2	2.62	0.007703
Ap1s1	2.62	0.035595
Cacng6	2.62	0.021793
Fam164a	2.62	0.031242
Hirip3	2.62	0.028898
Snrpe	2.62	0.041237
Aldh18a1	2.61	0.026038
Anxa2	2.61	0.036996
Asf1b	2.61	0.027633
Bik	2.61	0.047042
Ccna2	2.61	0.022251
Cenpt	2.61	0.025064
Dscr3	2.61	0.034076
Gng11	2.61	0.033866
Hibch	2.61	0.01752
Mcm6	2.61	0.035343
Phlda3	2.61	0.047725
Snx21	2.61	0.023767
Tusc4	2.61	0.017945
Casp3	2.6	0.03842
Cdt1	2.6	0.04866
Cx3cl1	2.6	0.012887
Glipr2	2.6	0.032469
Gm3414	2.6	0.004813
Itgb1bp3	2.6	0.018956
Mall	2.6	0.000608
Naprt1	2.6	0.02685
Ngrn	2.6	0.030169
Nol3	2.6	0.041139
Plk3	2.6	0.047421
Plxna3	2.6	0.004813
Prkar2b	2.6	0.045501
Rbm6	2.6	0.045603
Rfc5	2.6	0.020985
Slc2a13	2.6	0.038561
Stard4	2.6	0.00776
Baz1b	2.59	0.035386
Galnt10	2.59	0.045406
Idi1	2.59	0.007268
Parp1	2.59	0.049494
Pvrl2	2.59	0.014917
Snx5	2.59	0.030426
St3gal6	2.59	0.034904
Alg14	2.58	0.01113
BC017643	2.58	0.044259
Ccdc56	2.58	0.043162
Ccdc58	2.58	0.049319
Cxxc5	2.58	0.021342
Dnajc9	2.58	0.030449
Gnpda1	2.58	0.017544
Hectd2	2.58	0.001888
Hspa14	2.58	0.026467
Ipo11	2.58	0.013002
Sh3bgrl2	2.58	0.048108
Taf12	2.58	0.042436
Zcchc5	2.58	0.020263
Cdyl2	2.57	0.045541
Gfm2	2.57	0.015188
Gm889	2.57	0.020491
Nlk	2.57	0.030254
Ppil3	2.57	0.006079
Rian	2.57	0.039517
Sacm1l	2.57	0.026422
St6galnac4	2.57	0.039062
Tctex1d2	2.57	0.033393
Uhrf1	2.57	0.040598
Vegfa	2.57	0.006911
Gm5105	2.56	0.001393
Mre11a	2.56	0.029831
Pwwp2b	2.56	0.024166
Rcn1	2.56	0.047944
Soat1	2.56	0.005255
Zfand6	2.56	0.048765
Aars2	2.55	0.03351
Bcl10	2.55	0.04633
Cdk2	2.55	0.038615
Fam136a	2.55	0.046743
Fndc4	2.55	0.028998
Hiatl1	2.55	0.023983
Hmgn3	2.55	0.038339
Myg1	2.55	0.027694
Polr3g	2.55	0.02233
Pts	2.55	0.048031
Spa17	2.55	0.041536
Acat2	2.54	0.013949
Atp6v1b2	2.54	0.033241
Epb4.1l4a	2.54	0.013949
Hist1h2ab	2.54	0.03822
Josd2	2.54	0.026989
Kifap3	2.54	0.007088
Xpo1	2.54	0.005714
Zfp382	2.54	0.033196
Ephx2	2.53	0.035312
Itsn1	2.53	0.033188
Sema3b	2.53	0.019096
Slc10a7	2.53	0.004755
Tmsb4x	2.53	0.025639
Ttc27	2.53	0.000778
Tuft1	2.53	0.034976
Cdk5rap2	2.52	0.015411
Chtf8	2.52	0.026692
Dmtf1	2.52	0.016333
Dvl1	2.52	0.040397
Gdap2	2.52	0.048931
Gtf2e2	2.52	0.016841
Hars2	2.52	0.035478
Haus8	2.52	0.02374
Nat11	2.52	0.036391
Prelid2	2.52	0.032193
Rcor1	2.52	0.029771
Rer1	2.52	0.045681
Robo1	2.52	0.007658
Snx15	2.52	0.026976
Trmt2b	2.52	0.023738
Zw10	2.52	0.014715
Gadd45g	2.51	0.018406
Gpx7	2.51	0.037811
Lig3	2.51	0.014973
Nfe2l2	2.51	0.006349
P4ha2	2.51	0.018486
Ptcd3	2.51	0.033624
Tbce	2.51	0.048906
Twf2	2.51	0.040632
Ubr7	2.51	0.044593
Akr1b10	2.5	0.018722
Alg8	2.5	0.01623
AV249152	2.5	0.011775
Btbd12	2.5	0.045318
Ccm2	2.5	0.022394
Cep290	2.5	0.013236
Cpa1	2.5	0.011444
Creb1	2.5	0.030236
Ddah1	2.5	0.029585
Donson	2.5	0.045318
Dusp5	2.5	0.00687
Dusp6	2.5	0.005674
Ebf2	2.5	0.007193
Fam179b	2.5	0.041868
Glt8d2	2.5	0.032672
Hmmr	2.5	0.009043
Isoc2b	2.5	0.013236
Krtcap3	2.5	0.013236
Mrpl40	2.5	0.03014
Pkmyt1	2.5	0.039771
Polq	2.5	0.021312
Prom1	2.5	0.021312
Rfx3	2.5	0.001058
Sh3d19	2.5	0.043628
Slc36a2	2.5	0.021312
Smarcal1	2.5	0.024631
Tagln2	2.5	0.03104
Thoc6	2.5	0.034245
Tmem45a	2.5	0.035099
Ttc37	2.5	0.024631
Upp1	2.5	0.04777
Zbtb8b	2.5	0.021312
Apoo	2.49	0.047271
Fubp1	2.49	0.048376
Glod4	2.49	0.048413
Kpnb1	2.49	0.036669
Lig1	2.49	0.015606
Mdfi	2.49	0.045254
Prps2	2.49	0.031986
Rab31	2.49	0.03215
Rnf34	2.49	0.025532
Tubg1	2.49	0.034094
Aldoc	2.48	0.045009
Atg4b	2.48	0.043723
Atp5s	2.48	0.018448
Ccdc22	2.48	0.036514
Edn1	2.48	0.008087
Lsm6	2.48	0.015096
Trim13	2.48	0.047393
Ard1a	2.47	0.034627
Arhgap12	2.47	0.016827
Hn1l	2.47	0.01344
Jazf1	2.47	0.038102
Rock1	2.47	0.039779
Tank	2.47	0.027423
Top1mt	2.47	0.001194
Zfp367	2.47	0.017433
Zfp692	2.47	0.005359
Znrd1	2.47	0.02814
Cbx5	2.46	0.01952
Ccdc91	2.46	0.019321
Ddx17	2.46	0.020487
Gtpbp5	2.46	0.031729
Hic1	2.46	0.034094
Zeb1	2.46	0.025221
Atm	2.45	0.024114
Ift74	2.45	0.027438
Loxl2	2.45	0.031531
Lrfn4	2.45	0.046185
Lta4h	2.45	0.004971
N6amt2	2.45	0.002729
Nrarp	2.45	0.023965
Rpe	2.45	0.038048
S100a10	2.45	0.049733
Snrpd1	2.45	0.029715
Tmem22	2.45	0.004025
Tpm4	2.45	0.018722
Upf3b	2.45	0.010746
Uros	2.45	0.039784
Zbed4	2.45	0.040803
Ado	2.44	0.035409
Cep76	2.44	0.033543
Chordc1	2.44	0.012463
Dna2	2.44	0.008388
Fhl3	2.44	0.017552
Klhl23	2.44	0.033774
Lzts1	2.44	0.016464
Mlkl	2.44	0.019855
Mrpl36	2.44	0.037995
Nup205	2.44	0.012973
Sec14l1	2.44	0.045329
Zfp444	2.44	0.032839
BC049807	2.43	0.024237
C330016O10Rik	2.43	0.025645
Ccdc61	2.43	0.043612
Epha7	2.43	0.029839
Gpx8	2.43	0.027023
Manba	2.43	0.018931
Mdga1	2.43	0.03771
Papln	2.43	0.040647
Pfas	2.43	0.044211
Plod2	2.43	0.019335
Sat1	2.43	0.031713
Tuba4a	2.43	0.029093
Wdr47	2.43	0.025524
Apeh	2.42	0.017633
Ccdc127	2.42	0.040886
Chek2	2.42	0.035528
Impa1	2.42	0.020259
Isoc1	2.42	0.040464
Map3k12	2.42	0.045128
Rcor2	2.42	0.021325
Zfp275	2.42	0.031647
Akr1e1	2.41	0.01154
Fam175a	2.41	0.041393
Immp1l	2.41	0.044994
Murc	2.41	0.027815
Ubqln4	2.41	0.046287
Bard1	2.4	0.006476
BC006779	2.4	0.026934
Cdca7l	2.4	0.035653
Cdh20	2.4	0.035653
Cxxc4	2.4	0.035653
Dnmt3b	2.4	0.035653
Dynlt3	2.4	0.046011
Eif4a2	2.4	0.032352
Gm7036	2.4	0.004834
Gpc2	2.4	0.019804
Hfe2	2.4	0.021217
Inhba	2.4	0.012953
Ipo7	2.4	0.039252
Kank4	2.4	0.019804
Krt10	2.4	0.035653
Mdm4	2.4	0.009471
Mgll	2.4	0.049059
Myo1b	2.4	0.046958
Slc8a2	2.4	0.035653
Sync	2.4	0.035787
Sypl2	2.4	0.035653
Tulp3	2.4	0.012953
Vash2	2.4	0.028745
Atp6v1a	2.39	0.013919
Blvra	2.39	0.044748
Cdc16	2.39	0.023673
Entpd5	2.39	0.04257
Ifrg15	2.39	0.025824
Klhl2	2.39	0.031282
Mcph1	2.39	0.042619
Ostc	2.39	0.04526
Pla2g6	2.39	0.042619
Rtn4ip1	2.39	0.016759
Stip1	2.39	0.03767
Taf1	2.39	0.020125
Zfp369	2.39	0.0142
Abcb6	2.38	0.037761
Arrdc3	2.38	0.008645
B430211C08Rik	2.38	0.042394
Cog5	2.38	0.011481
Dse	2.38	0.026517
Errfi1	2.38	0.025927
Gyg	2.38	0.046339
Hk2	2.38	0.029436
Irak1bp1	2.38	0.035135
Klc1	2.38	0.03915
Lrch2	2.38	0.032811
Lrrc17	2.38	0.028255
Mtap9	2.38	0.039872
Nop10	2.38	0.047547
Ogt	2.38	0.038916
Phf6	2.38	0.018875
Prdm10	2.38	0.042394
Prmt2	2.38	0.024386
Rad51	2.38	0.034994
Serpine1	2.38	0.018875
Srpk3	2.38	0.027026
Strbp	2.38	0.040594
Xrcc2	2.38	0.008581
Ccdc93	2.37	0.012616
H1f0	2.37	0.015416
Map2k1	2.37	0.016629
Ppargc1a	2.37	0.034023
Rapgef5	2.37	0.024251
Rbbp9	2.37	0.028534
Slc25a17	2.37	0.045152
Snx6	2.37	0.027879
2013-09-06	2.36	0.026363
Bbs7	2.36	0.047891
Cd38	2.36	0.036586
Cdc27	2.36	0.028768
Cdk4	2.36	0.044506
Glt8d1	2.36	0.047834
Khdrbs3	2.36	0.03486
Mamstr	2.36	0.033667
Msl3	2.36	0.033013
Nek1	2.36	0.019326
Plekha8	2.36	0.015868
Prim1	2.36	0.033789
Pycrl	2.36	0.025646
Rhpn2	2.36	0.033459
Rnf121	2.36	0.049827
Samd5	2.36	0.033459
Tmod3	2.36	0.040996
Tnfaip8	2.36	0.031029
Usp33	2.36	0.046734
Atr	2.35	0.031258
Bnip1	2.35	0.03146
C1galt1	2.35	0.037975
Dusp1	2.35	0.011265
Lcorl	2.35	0.023039
Lenep	2.35	0.023039
Lmnb2	2.35	0.032098
Malt1	2.35	0.04175
Plk4	2.35	0.026292
Yme1l1	2.35	0.045373
Cbx1	2.34	0.044847
Fem1b	2.34	0.041972
Grb10	2.34	0.0074
Hif1a	2.34	0.034998
Polr2b	2.34	0.042947
S100a16	2.34	0.03235
Tada1l	2.34	0.04204
Tmem123	2.34	0.031074
Tmem30a	2.34	0.049399
Trappc2	2.34	0.035792
Uba2	2.34	0.048336
Unc5b	2.34	0.04321
Alox5	2.33	0.036641
Atg16l2	2.33	0.028501
BC004728	2.33	0.048728
Chst1	2.33	0.015628
Exoc6	2.33	0.014033
Exosc8	2.33	0.02612
Fam173b	2.33	0.025303
Kif24	2.33	0.024817
Lyrm4	2.33	0.039293
Pcyox1l	2.33	0.024114
Pex6	2.33	0.031813
Prosc	2.33	0.026651
Scml2	2.33	0.040054
Socs5	2.33	0.019175
Wdr34	2.33	0.045317
2013-09-08	2.32	0.042217
Ankrd27	2.32	0.040388
Asah2	2.32	0.043616
B230380D07Rik	2.32	0.01718
Cdk6	2.32	0.035184
Ckap5	2.32	0.014226
Efr3a	2.32	0.041184
Eri1	2.32	0.048301
Itga1	2.32	0.007107
Lum	2.32	0.037268
Mcm3	2.32	0.042421
Nqo1	2.32	0.041961
Parp2	2.32	0.034542
Pkn2	2.32	0.048377
Rngtt	2.32	0.037158
Slc19a2	2.32	0.02644
Synj2bp	2.32	0.018803
Tmub1	2.32	0.011516
Trim37	2.32	0.017214
Bcorl1	2.31	0.02096
Cep170	2.31	0.011728
Exoc4	2.31	0.049641
Fam96a	2.31	0.040444
Gsdmd	2.31	0.048785
Lrrk2	2.31	0.033258
Mlh3	2.31	0.048785
Mrap	2.31	0.025687
Nbas	2.31	0.003516
Nudt6	2.31	0.00873
Prr11	2.31	0.011482
Spry4	2.31	0.043984
Tspan2	2.31	0.043173
Uba6	2.31	0.002665
Hus1	2.3	0.016478
Mpp1	2.3	0.027596
Prkdc	2.3	0.027122
Ptgr2	2.3	0.043096
Rlf	2.3	0.04092
Slc31a2	2.3	0.028999
Stag2	2.3	0.04957
Xpnpep3	2.3	0.016478
Bend6	2.29	0.003126
Ccnd3	2.29	0.023819
Cdk2ap2	2.29	0.020554
D0H4S114	2.29	0.038583
Hs2st1	2.29	0.039907
Mthfd2l	2.29	0.028978
Orc3l	2.29	0.035332
Oxnad1	2.29	0.029051
Phtf1	2.29	0.032328
Scin	2.29	0.028596
Sec61b	2.29	0.031897
Tspan12	2.29	0.011478
Tuba8	2.29	0.003126
Vcam1	2.29	0.030209
Zfyve16	2.29	0.0080087
Arsa	2.28	0.009708
Cdc42se1	2.28	0.040885
Dcbld2	2.28	0.037012
Dnajc15	2.28	0.048349
Hif3a	2.28	0.038674
Hist1h1e	2.28	0.040062
Prdm5	2.28	0.045331
Slc2a1	2.28	0.03548
Snapc5	2.28	0.045988
Uap1l1	2.28	0.035204
Ywhah	2.28	0.035507
Acad11	2.27	0.021492
Arhgap10	2.27	0.016442
Crip1	2.27	0.046222
D430042O09Rik	2.27	0.019624
Fam115a	2.27	0.030807
Ifngr2	2.27	0.026796
Ift122	2.27	0.023333
Katnal1	2.27	0.001209
Mtrf1l	2.27	0.033667
Narf	2.27	0.016277
Neat1	2.27	0.034977
Nhlrc2	2.27	0.045563
Ntm	2.27	0.040061
Osbpl3	2.27	0.008934
Ralgps1	2.27	0.040061
S1pr1	2.27	0.043459
Tmem39a	2.27	0.039568
Trip4	2.27	0.035407
Zswim6	2.27	0.040061
Coq5	2.26	0.0141415
Fam40b	2.26	0.005629
Fancl	2.26	0.014639
Gemin4	2.26	0.04794
Gys1	2.26	0.048035
Hspa13	2.26	0.045028
Icam1	2.26	0.023564
Igf2bp1	2.26	0.045755
Mtap	2.26	0.026295
Nhsl2	2.26	0.045755
Nsdhl	2.26	0.009202
Peo1	2.26	0.01793
Prex2	2.26	0.02311
Rars	2.26	0.049212
Tppp3	2.26	0.038012
Adamts1	2.25	0.043102
Adamts3	2.25	0.031562
Ccdc88a	2.25	0.024266
Cse1l	2.25	0.024085
Cyb5r2	2.25	0.03775
Dnajc2	2.25	0.033117
Dzip3	2.25	0.028887
Ebf3	2.25	0.036564
Fam70b	2.25	0.041915
Gpt2	2.25	0.019887
Hspa1a	2.25	0.03775
Hspa4	2.25	0.041431
Lrrc33	2.25	0.031618
Mns1	2.25	0.017006
Mrpl45	2.25	0.017549
Pde4d	2.25	0.04882
Peg12	2.25	0.013172
Slit2	2.25	0.023952
Smc1a	2.25	0.036085
Ccnd1	2.24	0.042063
Fam36a	2.24	0.046041
Hsp90aa1	2.24	0.039743
Junb	2.24	0.024554
Lmo7	2.24	0.043521
Mett5d1	2.24	0.034918
Plekhb2	2.24	0.045485
Rfc1	2.24	0.040214
Tbl2	2.24	0.033732
Top1	2.24	0.005584
Uap1	2.24	0.018193
Zbtb25	2.24	0.039326
Zfp295	2.24	0.024097
Aasdhppt	2.23	0.034115
Adam19	2.23	0.016447
Ankzf1	2.23	0.009518
Epdr1	2.23	0.019797
Fam102b	2.23	0.045365
Gmppa	2.23	0.045884
Hccs	2.23	0.02937
Mcm4	2.23	0.021666
Narg2	2.23	0.016551
Psip1	2.23	0.03907
Ranbp6	2.23	0.048827
Rap1gds1	2.23	0.024669
Rasl11b	2.23	0.016916
Smarcd3	2.23	0.040716
Snx29	2.23	0.045501
Topbp1	2.23	0.03275
Usp31	2.23	0.000348
Zfp512	2.23	0.04869
Acss2	2.22	0.042878
Adamts9	2.22	0.010541
Atp7a	2.22	0.044651
Eif2c3	2.22	0.014778
Ero1l	2.22	0.00433
Fntb	2.22	0.013129
Kdelc1	2.22	0.011034
Lclat1	2.22	0.016774
Limk2	2.22	0.048385
Minpp1	2.22	0.029582
Osbpl8	2.22	0.047586
Rassf3	2.22	0.046232
Rbp7	2.22	0.0132
Rccd1	2.22	0.014778
Xk	2.22	0.009964
Acot8	2.21	0.037735
Ankrd12	2.21	0.042512
Atp11a	2.21	0.043324
Bicd2	2.21	0.030396
Car14	2.21	0.044656
Comtd1	2.21	0.049816
Cul2	2.21	0.035896
Fam129a	2.21	0.035932
Ivns1abp	2.21	0.043546
Lmbr1	2.21	0.035787
Mcts1	2.21	0.009032
Pcm1	2.21	0.04802
Prox1	2.21	0.036768
Telo2	2.21	0.008771
Thap3	2.21	0.044379
Tspan31	2.21	0.048555
Agpat9	2.2	0.044667
C1galt1c1	2.2	0.035468
Cd14	2.2	0.013236
Exd2	2.2	0.045318
Fbxo18	2.2	0.02159
Herc4	2.2	0.016216
Katna1	2.2	0.042575
Lcp1	2.2	0.026094
Mogs	2.2	0.034985
Nup133	2.2	0.023708
Pir	2.2	0.013236
Pknox1	2.2	0.046925
Rcbtb2	2.2	0.030466
Siae	2.2	0.001826
St5	2.2	0.015337
Ttc8	2.2	0.032678
Vps33b	2.2	0.007479
Xrcc1	2.2	0.038719
Arhgap28	2.19	0.048799
Dnajb2	2.19	0.021418
Ezh2	2.19	0.016815
Kif13b	2.19	0.006534
Meox1	2.19	0.044777
Myh7b	2.19	0.028348
Nfkb2	2.19	0.021206
Pak4	2.19	0.020535
Ppp3cb	2.19	0.018528
Prpf40b	2.19	0.024889
Rasa2	2.19	0.028337
Spryd4	2.19	0.029454
Tbc1d8b	2.19	0.015811
AW551984	2.18	0.044236
BC057079	2.18	0.033913
Brms1l	2.18	0.015172
C2cd2	2.18	0.003049
Cpt1c	2.18	0.019855
Garnl1	2.18	0.049704
Krtcap2	2.18	0.03492
Mllt3	2.18	0.032147
Mtap1a	2.18	0.030262
Mthfd1	2.18	0.030976
Pcmtd1	2.18	0.016511
Ppme1	2.18	0.0638836
Rnpep	2.18	0.022224
Slc25a1	2.18	0.044996
Smarca1	2.18	0.049091
Srbd1	2.18	0.043308
Tecrl	2.18	0.045687
Ttll5	2.18	0.032839
Abcb10	2.17	0.019975
Adck4	2.17	0.020702
Ipo9	2.17	0.026657
Larp7	2.17	0.027761
Map3k4	2.17	0.047131
Myo9a	2.17	0.041222
Nicn1	2.17	0.022363
Pfn2	2.17	0.039148
Ppif	2.17	0.036094
St7	2.17	0.027464
Trmt61b	2.17	0.019804
Ust	2.17	0.019804
Zfp36	2.17	0.010353
2013-09-11	2.16	0.040482
Adam17	2.16	0.040764
Cacybp	2.16	0.034821
Cpsf3	2.16	0.049548
Fam102a	2.16	0.040862
Fam40a	2.16	0.044292
Galnt2	2.16	0.035058
Irf8	2.16	0.018899
Itpkb	2.16	0.045862
Metrnl	2.16	0.045877
Mycn	2.16	0.039251
Nt5dc3	2.16	0.041472
Obfc1	2.16	0.029738
Pi4ka	2.16	0.044378
Rarres2	2.16	0.030818
Rexo2	2.16	0.022678
Snx13	2.16	0.035658
Sugt1	2.16	0.037082
Ttn	2.16	0.013312
Vcan	2.16	0.048187
Cbwd1	2.15	0.005289
Fam161b	2.15	0.019326
Fam165b	2.15	0.010603
Hunk	2.15	0.038511
Lyst	2.15	0.012541
Magee1	2.15	0.033948
Nfya	2.15	0.036845
Phip	2.15	0.047743
Slc25a19	2.15	0.025505
Slc9a7	2.15	0.024373
Sv2a	2.15	0.04868
Cnih4	2.14	0.041456
D630037F22Rik	2.14	0.024817
Dbi	2.14	0.038906
Flnb	2.14	0.038824
Nckap1l	2.14	0.024817
P4ha1	2.14	0.038771
Pdzd11	2.14	0.045485
Phka2	2.14	0.010556
Plcb1	2.14	0.024817
Plekha5	2.14	0.024449
Plk2	2.14	0.045604
Pomt1	2.14	0.040738
Rg9mtd2	2.14	0.024817
Rnf157	2.14	0.032975
Rxfp1	2.14	0.046796
Sulf1	2.14	0.013362
Tlr3	2.14	0.024817
Unc13b	2.14	0.027133
Zmat5	2.14	0.048222
Akap12	2.13	0.027453
Baz1a	2.13	0.008581
Bin1	2.13	0.030121
Cox17	2.13	0.027266
Cyb5r4	2.13	0.025618
Edem1	2.13	0.045855
Eml1	2.13	0.009189
Fam57a	2.13	0.023473
Idua	2.13	0.045855
Jam3	2.13	0.040511
Krt80	2.13	0.017872
Ktelc1	2.13	0.049654
Nup160	2.13	0.023544
Pml	2.13	0.037796
Prpf38b	2.13	0.045826
Slc5a3	2.13	0.028596
Slitrk4	2.13	0.046389
Snx30	2.13	0.03067
Synj2	2.13	0.03752
Abca9	2.12	0.016504
Anp32a	2.12	0.032352
Clasp2	2.12	0.032019
Cyp4b1	2.12	0.033667
Dll4	2.12	0.042284
Lmod3	2.12	0.014061
Mib2	2.12	0.033848
Ppm1e	2.12	0.03298
Tmtc3	2.12	0.03941
Agl	2.11	0.032582
Anapc10	2.11	0.041915
Cep120	2.11	0.031059
D19Bwg1357e	2.11	0.03039
Evc	2.11	0.03775
Fnip2	2.11	0.018778
Gas7	2.11	0.048502
Gripap1	2.11	0.049178
Heatr5a	2.11	0.021981
Ift140	2.11	0.017906
Ints3	2.11	0.039122
Jmjd6	2.11	0.044522
Pcsk6	2.11	0.045028
Polg	2.11	0.04987
Rgnef	2.11	0.011835
Smc5	2.11	0.044302
Snap47	2.11	0.042922
Acvrl1	2.1	0.045638
Aldh1a2	2.1	0.035968
BC052040	2.1	0.032199
Bcl2	2.1	0.035732
C2cd3	2.1	0.015821
Caprin1	2.1	0.039062
Dnaja3	2.1	0.03915
Erp44	2.1	0.048983
Fam18b	2.1	0.018582
Fam48a	2.1	0.038377
Ier2	2.1	0.040229
Mospd1	2.1	0.035203
Plekha2	2.1	0.045773
Ppp2r3a	2.1	0.023364
Rif1	2.1	0.028596
Rnf160	2.1	0.047233
Skap2	2.1	0.044944
Spsb4	2.1	0.007629
Tctn3	2.1	0.004755
Trp53i11	2.1	0.035378
Angel1	2.09	0.013236
Arf4	2.09	0.045524
Atg2b	2.09	0.036336
Atp2c1	2.09	0.022345
Daam1	2.09	0.027266
Esyt1	2.09	0.045681
Gng5	2.09	0.039107
Ift81	2.09	0.020096
Isg15	2.09	0.024149
Kitl	2.09	0.012589
Rnf168	2.09	0.049104
Strn	2.09	0.040548
Tln2	2.09	0.037422
Wdsub1	2.09	0.045948
Aig1	2.08	0.048284
Cpox	2.08	0.029373
Nes	2.08	0.028658
Ogfod1	2.08	0.039588
Rsf1	2.08	0.025495
Slc1a1	2.08	0.015902
Suz12	2.08	0.049275
Wdr51b	2.08	0.015902
Bahd1	2.07	0.039427
Bcs1l	2.07	0.032722
Cald1	2.07	0.032143
Carf	2.07	0.042833
Fbxl7	2.07	0.019326
Rab4b	2.07	0.04589
Tep1	2.07	0.028405
Tgs1	2.07	0.041243
Tia1	2.07	0.045305
Trpc3	2.07	0.028405
Zdhhc1	2.07	0.048344
Colq	2.06	0.045128
Flt1	2.06	0.016693
Nek8	2.06	0.020998
Oxr1	2.06	0.049068
Phldb2	2.06	0.018413
Ptcd2	2.06	0.048495
Rnasel	2.06	0.03958
Rnf13	2.06	0.036164
Sertad2	2.06	0.036312
Slc15a4	2.06	0.040865
Socs4	2.06	0.021642
Tmem106c	2.06	0.046042
Tsen2	2.06	0.015278
Vps8	2.06	0.047449
Coq3	2.05	0.010518
Dis3l2	2.05	0.041776
Gata4	2.05	0.04119
Lrrc8c	2.05	0.014744
Nek6	2.05	0.046337
Snx14	2.05	0.034976
Efemp2	2.04	0.022747
Eftud1	2.04	0.032752
Lrrc2	2.04	0.012201
Lynx1	2.04	0.034292
Ppp5c	2.04	0.046536
Slc35f5	2.04	0.048877
Ercc1	2.03	0.04421
Fgd4	2.03	0.006144
Gfpt1	2.03	0.033484
Pds5a	2.03	0.044949
Slc12a7	2.03	0.043619
Snrpd3	2.03	0.0105
AW549877	2.02	0.023767
Epn3	2.02	0.034839
Ift172	2.02	0.036717
Lpgat1	2.02	0.022169
Pdss1	2.02	0.032815
Rpa3	2.02	0.013256
Syne2	2.02	0.020435
Tex2	2.02	0.048287
Xrcc6	2.02	0.018752
Myadm	2.01	0.018906
Pde4b	2.01	0.028786
Adam28	2	0.047421
Apod	2	1.85e-46
Ascc3	2	0.014809
C1qtnf9	2	0.047421
Chd9	2	0.010895
Crocc	2	0.004813
Depdc5	2	0.009231
Fancg	2	0.007763
Filip1l	2	0.031119
Gabra3	2	1.84e-46
Galnt11	2	0.028785
Gm3604	2	1.84e-46
Gm885	2	0.047421
Gphn	2	0.024138
Gpr135	2	0.047421
Ift80	2	0.015658
Igfbp3	2	0.041268
Ikzf2	2	0.047421
Jhdm1d	2	0.047038
Kcna6	2	0.047421
Kcnmb4	2	0.027122
Klhdc8a	2	0.047421
Lnp	2	0.020204
Lrrtm2	2	0.047421
Map3k13	2	0.047421
Masp1	2	0.029873
Megf10	2	0.047421
Megf11	2	1.84e-46
Mgat3	2	0.047421
Mxi1	2	0.029643
Mycbpap	2	0.021312
Nipsnap1	2	0.028998
Nudt12	2	0.039872
Olfm4	2	1.84e-46
Oprd1	2	1.84e-46
Osbpl6	2	0.047421
Pcdhb16	2	1.84e-46
Phkb	2	0.035163
Pld1	2	0.028609
Pnmal2	2	0.049357
Ppwd1	2	0.028609
Rad21	2	0.048185
Rad51l1	2	0.047421
Saal1	2	0.039872
Sp100	2	0.004173
Spef1	2	0.043162
Srebf2	2	0.044489
Sspn	2	0.049977
Tlr5	2	0.047421
Tmem62	2	0.047421
Tspan33	2	0.02411
Uckl1	2	0.037191
Usp8	2	0.008736
Vps13a	2	0.025524
Zfp345	2	0.047421
Gbf1	1.99	0.027622
Anapc1	1.97	0.025901
Hspa12a	1.97	0.007084
Kdm5b	1.97	0.046499
Mtap1b	1.97	0.002201
Zfyve19	1.97	0.036862
Akap6	1.96	0.03306
Cc2d2a	1.96	0.021556
Cdc5l	1.96	0.049825
Mmachc	1.96	0.018096
Samhd1	1.96	0.018742
Trf	1.96	0.04285
Trim12	1.96	0.035732
Ankrd1	1.95	0.035104
Ccdc45	1.95	0.049162
Hspb3	1.95	0.043549
Hyou1	1.95	0.021828
Pola2	1.95	0.037832
Tubd1	1.95	0.043244
Txnrd2	1.95	0.022075
Nlrp10	1.94	0.028864
Pea15a	1.94	0.048278
Rhoq	1.94	0.022548
Rtkn	1.94	0.048301
Snrnp27	1.94	0.038714
Tom1l2	1.94	0.046416
Alpk2	1.93	0.027583
Dlg4	1.93	0.019855
Erc1	1.93	0.030219
Mapk8ip3	1.93	0.03902
Mettl10	1.93	0.043215
Adck1	1.92	0.025303
Angpt2	1.92	0.014778
Arhgap18	1.92	0.034939
Arhgap29	1.92	0.019746
Ccdc75	1.92	0.013236
Hnrnpul2	1.92	0.037936
Igsf10	1.92	0.009964
Med7	1.92	0.048917
Snai1	1.92	0.045541
Trp53bp1	1.92	0.029009
Ccnd2	1.91	0.03085
Cpt2	1.91	0.036523
Plce1	1.91	0.028526
Adam12	1.9	0.033472
Celsr2	1.9	0.033472
D030074E01Rik	1.9	0.027479
Fert2	1.9	0.028785
Hdac9	1.9	0.030453
Kcne1	1.9	0.032743
Msh6	1.9	0.04279
Senp7	1.9	0.006853
Slc37a3	1.9	0.038942
Thada	1.9	0.018727
Zfp292	1.9	0.048402
Abhd14b	1.89	0.010555
Alms1	1.89	0.024817
BC017158	1.89	0.028405
Bmp6	1.89	0.031675
Il10rb	1.89	0.03123
Mett10d	1.89	0.033329
Rp2h	1.89	0.026368
Slc46a3	1.89	0.024817
Ankrd24	1.88	0.037128
Ctsc	1.88	0.034656
Fam114a1	1.88	0.030569
Pgm1	1.88	0.040298
Snrnp48	1.88	0.042246
Snx16	1.88	0.035653
Dusp10	1.87	0.049968
Pls3	1.87	0.038226
Abca6	1.86	0.025303
Gtf3c1	1.86	0.021638
Lgr6	1.86	0.049948
Papola	1.86	0.042078
Pld2	1.86	0.032881
Scly	1.86	0.042619
Tnfaip6	1.86	0.013236
Wdr60	1.86	0.013236
Ap2b1	1.85	0.048187
Eda	1.85	0.009964
Zfp654	1.85	0.042512
Cltc	1.84	0.048731
Heatr5b	1.84	0.024782
Hisppd2a	1.84	0.026817
Kras	1.84	0.029968
Mgat5	1.84	0.038051
Myh10	1.84	0.04503
Stxbp1	1.84	0.04105
Flt3l	1.83	0.03775
Ipp	1.83	0.035496
Ppp1r9a	1.83	0.048799
Prkag2	1.83	0.034829
Stradb	1.83	0.044348
Slc9a3r1	1.82	0.049816
Cntln	1.81	0.046389
Snai2	1.81	0.019779
Tbc1d24	1.81	0.021556
Tfpi	1.81	0.038176
Trim68	1.81	0.048646
Ccnl1	1.8	0.046905
Dnajc13	1.8	0.041888
Fsd2	1.8	0.012402
Mdc1	1.8	0.03401
Ptpn3	1.8	0.024817
Rmnd1	1.8	0.040054
Sepn1	1.8	0.024986
Abca8a	1.79	0.037166
Dmxl2	1.79	0.030044
Pds5b	1.79	0.001956
Pigv	1.79	0.034994
Wt1	1.79	0.03755
Dpp9	1.77	0.039374
E330026B02Rik	1.77	0.03759
Actg1	1.76	0.042072
Atp11b	1.76	0.026552
Cttnbp2nl	1.76	0.009239
Fam120c	1.76	0.019855
Vldlr	1.76	0.022492
Wdr59	1.76	0.043308
Lrrcc1	1.75	0.013236
Stat6	1.75	0.038384
Tmem51	1.75	0.024174
Lpp	1.74	0.03321
Tial1	1.74	0.034714
Mypn	1.73	0.033415
Pfkfb3	1.73	0.047421
Them4	1.71	0.001058
Ell2	1.69	0.003126
Svil	1.68	0.044957
Sphkap	1.67	0.036641
Scmh1	1.65	0.028258
Skil	1.65	0.023671
AI480653	1.64	0.041652
Lsm14a	1.64	0.036907
Mpp2	1.63	0.043162
Rpgrip1l	1.63	0.02411
Zfp395	1.62	0.040738
Camk2a	1.61	0.020026
Zhx2	1.59	0.041857
Csnk1g1	1.58	0.032199
Abca8b	1.57	0.047421
Chac2	1.56	0.028596
Pde4a	1.54	0.043308
Tcfcp2	1.53	0.002111
Brwd3	1.5	0.024817
Zmat1	1.5	3.85e-32
↓ indicates transcripts found only in control.
