# Supplementary material for: Helicase-Like Transcription Factor (Hltf) Regulates G2/M Transition, Wt1/Gata4/Hif-1a Cardiac Transcription Networks, and Collagen Biogenesis
Source: PLoS One. 2013 Nov 20;8(11):e80461. doi: 10.1371/journal.pone.0080461 (PMC3835564; doi:10.1371/journal.pone.0080461)
Supplement: Table S4 — RPKM values were used to identify differentially expressed genes. Genes whose expression was increased in Hltf null mouse heart compared with controls are identified here. (XLSX) [file pone.0080461.s005.xlsx]

## Sheet: Sheet1
Table S4: Genes whose expression was increased in Hltf null mouse heart compared with controls.
Gene Name	Fold Change	P value
Hbq1	↑	9.63e-33
Mageb16	↑	9.63e-33
Olfr1	↑	9.63e-33
Olfr1263	↑	9.63e-33
Olfr412	↑	9.63e-33
Olfr855	↑	9.63e-33
Olfr926	↑	9.63e-33
Pcp2	↑	9.63e-33
Gprin2	8	0.047421
Ucp3	3	0.040054
↑ indicates transcripts found only in null.
